# Supplementary material for: Beneficial Effects of Essential Oils from the Mediterranean Diet on Gut Microbiota and Their Metabolites in Ischemic Heart Disease and Type-2 Diabetes Mellitus
Source: Nutrients. 2022 Nov 3;14(21):4650. doi: 10.3390/nu14214650 (PMC9657080; doi:10.3390/nu14214650)
Supplement: Supplementary file 1 [file nutrients-14-04650-s001.zip]

Archive with 5 entries (5 files):
- Figure S1.pptx
- Figure S2.pptx
- Table S1.pdf
- Table S2.pdf
- Table S3.pdf
